# Supplementary material for: Two new species of Comesomatidae (Nematoda, Araeolaimida) from the Rizhao coast of the Yellow Sea, China
Source: Zookeys. 2026 Mar 31;1275:259–73. doi: 10.3897/zookeys.1275.164380 (PMC13058601; doi:10.3897/zookeys.1275.164380)
Supplement: XML Treatment for Comesoma [file zookeys.1275.164380-treatment1.xml]

<!DOCTYPE tp:taxon-treatment
  PUBLIC "-//TaxonX//DTD Taxonomic Treatment Publishing DTD v0 20100105//EN" "tax-treatment-NSO.dtd">
<tp:taxon-treatment xmlns:tp="http://www.plazi.org/taxpub"><tp:treatment-meta><kwd-group><label>Taxon classification</label><kwd>
                <named-content content-type="kingdom">Animalia</named-content>
              </kwd><kwd>
                <named-content content-type="order">Araeolaimida</named-content>
              </kwd><kwd>
                <named-content content-type="family">Comesomatidae</named-content>
              </kwd></kwd-group><mixed-citation publication-type="journal"><person-group><name><surname>Yu</surname><given-names>Huiying</given-names></name><name><surname>Wang</surname><given-names>Chunming</given-names></name></person-group><article-title>Two new species of <tp:taxon-name><tp:taxon-name-part taxon-name-part-type="family" reg="Comesomatidae">Comesomatidae</tp:taxon-name-part></tp:taxon-name> (<tp:taxon-name><tp:taxon-name-part taxon-name-part-type="phylum" reg="Nematoda">Nematoda</tp:taxon-name-part></tp:taxon-name>, <tp:taxon-name><tp:taxon-name-part taxon-name-part-type="order" reg="Araeolaimida">Araeolaimida</tp:taxon-name-part></tp:taxon-name>) from the Rizhao coast of the Yellow Sea, China</article-title><source>Zookeys</source><day>31</day><month>03</month><year>2026</year><volume>1275</volume><fpage>259</fpage><lpage>273</lpage><pub-id pub-id-type="doi">10.3897/zookeys.1275.164380</pub-id></mixed-citation></tp:treatment-meta><tp:nomenclature><label>Genus</label><tp:taxon-name><object-id xmlns:xlink="http://www.w3.org/1999/xlink" content-type="arpha" xlink:type="simple">6EA662EA-5F08-5FC8-87FB-7E22E34B7B23</object-id>
                    		<tp:taxon-name-part taxon-name-part-type="genus" reg="Comesoma">Comesoma</tp:taxon-name-part>
                    	</tp:taxon-name><tp:taxon-authority>Bastian, 1865</tp:taxon-authority></tp:nomenclature><tp:treatment-sec sec-type="Diagnosis"><title>Diagnosis</title><p>(revised based on <xref ref-type="bibr" rid="B13">Fu et al. 2022</xref>). Cuticle characterised by transverse punctations without lateral differentiation. Anterior sensilla in three distinctly separated crowns; outer labial lateral setae usually shorter than the cephalic setae. Subcephalic setae present in one or more crowns, just posterior to cephalic setae. Buccal cavity cup-shaped, and posterior portion collapsed, weakly sclerotised and with three blunt or thorn-like projections at the border to anterior portion. Spicules long and slender. Gubernaculum plate-like or indistinct.</p></tp:treatment-sec><tp:treatment-sec sec-type="Remarks"><title>Remarks.</title><p>The genus <italic><tp:taxon-name><tp:taxon-name-part taxon-name-part-type="genus" reg="Comesoma">Comesoma</tp:taxon-name-part></tp:taxon-name></italic> was first established with <italic><tp:taxon-name><tp:taxon-name-part taxon-name-part-type="genus" reg="Comesoma">C.</tp:taxon-name-part> <tp:taxon-name-part taxon-name-part-type="species" reg="vulgare">vulgare</tp:taxon-name-part></tp:taxon-name></italic> and <italic><tp:taxon-name><tp:taxon-name-part taxon-name-part-type="genus" reg="Comesoma">C.</tp:taxon-name-part> <tp:taxon-name-part taxon-name-part-type="species" reg="profundi">profundi</tp:taxon-name-part></tp:taxon-name></italic> Bastian, 1865 from Falmouth, England. The genus diagnostic characteristics include: cup-shaped buccal cavity without teeth, spiral-shaped amphidial fovea, cuticle with transverse rows of fine punctations, lateral differentiation only a bit more coarsely punctuated, spicules usually elongated, and precloacal supplements usually present (<xref ref-type="bibr" rid="B1">Bastian 1865</xref>). Later, <italic><tp:taxon-name><tp:taxon-name-part taxon-name-part-type="genus" reg="Comesoma">C.</tp:taxon-name-part> <tp:taxon-name-part taxon-name-part-type="species" reg="heterura">heterura</tp:taxon-name-part></tp:taxon-name></italic> Cobb, 1898 (accepted as <italic><tp:taxon-name><tp:taxon-name-part taxon-name-part-type="genus" reg="Sabatieria">Sabatieria</tp:taxon-name-part> <tp:taxon-name-part taxon-name-part-type="species" reg="heterura">heterura</tp:taxon-name-part></tp:taxon-name></italic> (Cobb, 1898) <xref ref-type="bibr" rid="B10">Filipjev 1918</xref>), <italic><tp:taxon-name><tp:taxon-name-part taxon-name-part-type="genus" reg="Comesoma">C.</tp:taxon-name-part> <tp:taxon-name-part taxon-name-part-type="species" reg="jubata">jubata</tp:taxon-name-part></tp:taxon-name></italic> Cobb, 1898 (accepted as <italic><tp:taxon-name><tp:taxon-name-part taxon-name-part-type="genus" reg="Setosabatieria">Setosabatieria</tp:taxon-name-part> <tp:taxon-name-part taxon-name-part-type="species" reg="hilarula">hilarula</tp:taxon-name-part></tp:taxon-name></italic>), and <italic><tp:taxon-name><tp:taxon-name-part taxon-name-part-type="genus" reg="Comesoma">C.</tp:taxon-name-part> <tp:taxon-name-part taxon-name-part-type="species" reg="simile">simile</tp:taxon-name-part></tp:taxon-name></italic> Cobb, 1898 (based on female specimen) were described. Subsequently, <italic><tp:taxon-name><tp:taxon-name-part taxon-name-part-type="genus" reg="Comesoma">C.</tp:taxon-name-part> <tp:taxon-name-part taxon-name-part-type="species" reg="stenocephalum">stenocephalum</tp:taxon-name-part></tp:taxon-name></italic> Filipjev, 1918, <italic><tp:taxon-name><tp:taxon-name-part taxon-name-part-type="genus" reg="Comesoma">C.</tp:taxon-name-part> <tp:taxon-name-part taxon-name-part-type="species" reg="dubium">dubium</tp:taxon-name-part></tp:taxon-name></italic> Filipjev, 1918 (accepted as <italic><tp:taxon-name><tp:taxon-name-part taxon-name-part-type="genus" reg="Paracomesoma">Paracomesoma</tp:taxon-name-part> <tp:taxon-name-part taxon-name-part-type="species" reg="dubium">dubium</tp:taxon-name-part></tp:taxon-name></italic> (Filipjev, 1918) <xref ref-type="bibr" rid="B31">Schuurmans Stekhoven 1950</xref>), <italic><tp:taxon-name><tp:taxon-name-part taxon-name-part-type="genus" reg="Comesoma">C.</tp:taxon-name-part> <tp:taxon-name-part taxon-name-part-type="species" reg="minimum">minimum</tp:taxon-name-part></tp:taxon-name></italic> Chitwood, 1937, <italic><tp:taxon-name><tp:taxon-name-part taxon-name-part-type="genus" reg="Comesoma">C.</tp:taxon-name-part> <tp:taxon-name-part taxon-name-part-type="species" reg="punctata">punctata</tp:taxon-name-part></tp:taxon-name></italic> Schuurmans Stekhoven, 1950, <italic><tp:taxon-name><tp:taxon-name-part taxon-name-part-type="genus" reg="Comesoma">C.</tp:taxon-name-part> <tp:taxon-name-part taxon-name-part-type="species" reg="arenae">arenae</tp:taxon-name-part></tp:taxon-name></italic> Gerlach, 1956, <italic><tp:taxon-name><tp:taxon-name-part taxon-name-part-type="genus" reg="Comesoma">C.</tp:taxon-name-part> <tp:taxon-name-part taxon-name-part-type="species" reg="sipho">sipho</tp:taxon-name-part></tp:taxon-name></italic> Gerlach, 1956 (accepted as <italic><tp:taxon-name><tp:taxon-name-part taxon-name-part-type="genus" reg="Paracomesoma">Paracomesoma</tp:taxon-name-part> <tp:taxon-name-part taxon-name-part-type="species" reg="sipho">sipho</tp:taxon-name-part></tp:taxon-name></italic> (Gerlach, 1956) <xref ref-type="bibr" rid="B22">Jensen and Gerlach 1977</xref> ), <italic><tp:taxon-name><tp:taxon-name-part taxon-name-part-type="genus" reg="Comesoma">C.</tp:taxon-name-part> <tp:taxon-name-part taxon-name-part-type="species" reg="bermudense">bermudense</tp:taxon-name-part></tp:taxon-name></italic> Jensen &amp; Gerlach, 1977, <italic><tp:taxon-name><tp:taxon-name-part taxon-name-part-type="genus" reg="Comesoma">C.</tp:taxon-name-part> <tp:taxon-name-part taxon-name-part-type="species" reg="solum">solum</tp:taxon-name-part></tp:taxon-name></italic> Pastor de Ward, 1984, and <italic><tp:taxon-name><tp:taxon-name-part taxon-name-part-type="genus" reg="Comesoma">C.</tp:taxon-name-part> <tp:taxon-name-part taxon-name-part-type="species" reg="hermani">hermani</tp:taxon-name-part></tp:taxon-name></italic> Chen &amp; Vincx, 1998 were described. <xref ref-type="bibr" rid="B32">Wieser (1954)</xref> synonymised <italic><tp:taxon-name><tp:taxon-name-part taxon-name-part-type="genus" reg="Sabatieria">Sabatieria</tp:taxon-name-part> <tp:taxon-name-part taxon-name-part-type="species" reg="tenuispiculum">tenuispiculum</tp:taxon-name-part></tp:taxon-name></italic> (Ditlevsen, 1921) with <italic><tp:taxon-name><tp:taxon-name-part taxon-name-part-type="genus" reg="Comesoma">C.</tp:taxon-name-part> <tp:taxon-name-part taxon-name-part-type="species" reg="tenuispiculum">tenuispiculum</tp:taxon-name-part></tp:taxon-name></italic>. <italic><tp:taxon-name><tp:taxon-name-part taxon-name-part-type="genus" reg="Comesoma">Comesoma</tp:taxon-name-part> <tp:taxon-name-part taxon-name-part-type="species" reg="punctata">punctata</tp:taxon-name-part></tp:taxon-name></italic> was transferred to <italic><tp:taxon-name><tp:taxon-name-part taxon-name-part-type="genus" reg="Metacomesoma">Metacomesoma</tp:taxon-name-part></tp:taxon-name></italic> by <xref ref-type="bibr" rid="B32">Wieser (1954)</xref>, but <xref ref-type="bibr" rid="B21">Jensen (1979)</xref> regarded this taxon as a species inquirenda due to the poor description of anterior sensilla arrangement. Recently, with the description of <italic><tp:taxon-name><tp:taxon-name-part taxon-name-part-type="genus" reg="Comesoma">C.</tp:taxon-name-part> <tp:taxon-name-part taxon-name-part-type="species" reg="sinica">sinica</tp:taxon-name-part></tp:taxon-name></italic> Fu, Cai, Leduc &amp; Lin, 2022 and <italic><tp:taxon-name><tp:taxon-name-part taxon-name-part-type="genus" reg="Comesoma">C.</tp:taxon-name-part> <tp:taxon-name-part taxon-name-part-type="species" reg="quattuordecimsupplementata">quattuordecimsupplementata</tp:taxon-name-part></tp:taxon-name></italic> Xiao &amp; Guo, 2023, 13 species are considered as valid.</p><p>According to <xref ref-type="bibr" rid="B21">Jensen (1979)</xref>, the cephalic organs in the <tp:taxon-name><tp:taxon-name-part taxon-name-part-type="family" reg="Comesomatidae">Comesomatidae</tp:taxon-name-part></tp:taxon-name> are usually arranged in three distinct crowns with the inner labial and outer labial sensilla typically papilliform. When the six outer labial sensilla are setiform, the two lateral setae are sometimes longer than the other four setae and situated at the second and third crowns. The four cephalic setae are generally longer than the outer labial setae.</p></tp:treatment-sec><ref-list><ref id="B13"><mixed-citation xmlns:xlink="http://www.w3.org/1999/xlink" xlink:type="simple">Fu SJ, Cai LZ, Leduc D, Lin HS (2022) One new species of <italic><tp:taxon-name><tp:taxon-name-part taxon-name-part-type="genus">Comesoma</tp:taxon-name-part></tp:taxon-name></italic> Bastian, 1865 (<tp:taxon-name><tp:taxon-name-part taxon-name-part-type="phylum">Nematoda</tp:taxon-name-part></tp:taxon-name>: <tp:taxon-name><tp:taxon-name-part taxon-name-part-type="order">Araeolaimida</tp:taxon-name-part></tp:taxon-name>: <tp:taxon-name><tp:taxon-name-part taxon-name-part-type="family">Comesomatidae</tp:taxon-name-part></tp:taxon-name>) and redescription with molecular characterisation of <italic><tp:taxon-name><tp:taxon-name-part taxon-name-part-type="genus">Sphaerolaimus</tp:taxon-name-part> <tp:taxon-name-part taxon-name-part-type="species">callisto</tp:taxon-name-part></tp:taxon-name></italic> Zograf, Pavlyuk, Trebukhova &amp; Nguyen, 2020 (<tp:taxon-name><tp:taxon-name-part taxon-name-part-type="phylum">Nematoda</tp:taxon-name-part></tp:taxon-name>: <tp:taxon-name><tp:taxon-name-part taxon-name-part-type="order">Monhysterida</tp:taxon-name-part></tp:taxon-name>: <tp:taxon-name><tp:taxon-name-part taxon-name-part-type="family">Sphaerolaimidae</tp:taxon-name-part></tp:taxon-name>) from the South China Sea. Nematology 24: 1139–1155. <ext-link xlink:href="10.1163/15685411-bja10198" ext-link-type="doi" xlink:type="simple">https://doi.org/10.1163/15685411-bja10198</ext-link></mixed-citation></ref><ref id="B1"><mixed-citation xmlns:xlink="http://www.w3.org/1999/xlink" xlink:type="simple">Bastian HC (1865) Monograph of the <tp:taxon-name><tp:taxon-name-part taxon-name-part-type="family">Anguillulidae</tp:taxon-name-part></tp:taxon-name>, or free nematoids, marine, land, and freshwater; with descriptions of 100 new species. Transactions of the Linnean Society of London 25(2): 73–184. <ext-link xlink:href="10.1111/j.1096-3642.1865.tb00179.x" ext-link-type="doi" xlink:type="simple">https://doi.org/10.1111/j.1096-3642.1865.tb00179.x</ext-link></mixed-citation></ref><ref id="B10"><mixed-citation xmlns:xlink="http://www.w3.org/1999/xlink" xlink:type="simple">Filipjev IN (1918) Free-living marine nematodes of the Sevastopol area (translated from Russian). Transactions of the Zoological Laboratory and the Sevastopol Biological Station of the Russian Academy of Sciences 2(4): 63–577.</mixed-citation></ref><ref id="B31"><mixed-citation xmlns:xlink="http://www.w3.org/1999/xlink" xlink:type="simple">Schuurmans Stekhoven JHJ (1950) The free-living marine nemas of the Mediterranean: I. The Bay of Villefranche. Mémoires de l’Institut Royal des Sciences Naturelles de Belgique (2 Série) 2(37): 1–220.</mixed-citation></ref><ref id="B22"><mixed-citation xmlns:xlink="http://www.w3.org/1999/xlink" xlink:type="simple">Jensen P, Gerlach SA (1977) Three new nematoda–<tp:taxon-name><tp:taxon-name-part taxon-name-part-type="family">Comesomatidae</tp:taxon-name-part></tp:taxon-name> from Bermuda. Ophelia 16(1): 59–76. <ext-link xlink:href="10.1080/00785326.1977.10425461" ext-link-type="doi" xlink:type="simple">https://doi.org/10.1080/00785326.1977.10425461</ext-link></mixed-citation></ref><ref id="B32"><mixed-citation xmlns:xlink="http://www.w3.org/1999/xlink" xlink:type="simple">Wieser W (1954) Free-living marine nematodes II. <tp:taxon-name><tp:taxon-name-part taxon-name-part-type="superfamily">Chromadoroidea</tp:taxon-name-part></tp:taxon-name>. Acta University Lund (N.F. 2) 50(16): 1–148.</mixed-citation></ref><ref id="B21"><mixed-citation xmlns:xlink="http://www.w3.org/1999/xlink" xlink:type="simple">Jensen P (1979) Revision of <tp:taxon-name><tp:taxon-name-part taxon-name-part-type="family">Comesomatidae</tp:taxon-name-part></tp:taxon-name> (<tp:taxon-name><tp:taxon-name-part taxon-name-part-type="phylum">Nematoda</tp:taxon-name-part></tp:taxon-name>). Zoologica Scripta 8(2): 81–105. <ext-link xlink:href="10.1111/j.1463-6409.1979.tb00621.x" ext-link-type="doi" xlink:type="simple">https://doi.org/10.1111/j.1463-6409.1979.tb00621.x</ext-link></mixed-citation></ref></ref-list></tp:taxon-treatment>
