# Supplementary material for: Two new species of Comesomatidae (Nematoda, Araeolaimida) from the Rizhao coast of the Yellow Sea, China
Source: Zookeys. 2026 Mar 31;1275:259–73. doi: 10.3897/zookeys.1275.164380 (PMC13058601; doi:10.3897/zookeys.1275.164380)
Supplement: XML Treatment for Comesoma macramphida [file zookeys.1275.164380-treatment2.xml]

<!DOCTYPE tp:taxon-treatment
  PUBLIC "-//TaxonX//DTD Taxonomic Treatment Publishing DTD v0 20100105//EN" "tax-treatment-NSO.dtd">
<tp:taxon-treatment xmlns:tp="http://www.plazi.org/taxpub"><tp:treatment-meta><kwd-group><label>Taxon classification</label><kwd>
                <named-content content-type="kingdom">Animalia</named-content>
              </kwd><kwd>
                <named-content content-type="order">Araeolaimida</named-content>
              </kwd><kwd>
                <named-content content-type="family">Comesomatidae</named-content>
              </kwd></kwd-group><mixed-citation publication-type="journal"><person-group><name><surname>Yu</surname><given-names>Huiying</given-names></name><name><surname>Wang</surname><given-names>Chunming</given-names></name></person-group><article-title>Two new species of <tp:taxon-name><tp:taxon-name-part taxon-name-part-type="family" reg="Comesomatidae">Comesomatidae</tp:taxon-name-part></tp:taxon-name> (<tp:taxon-name><tp:taxon-name-part taxon-name-part-type="phylum" reg="Nematoda">Nematoda</tp:taxon-name-part></tp:taxon-name>, <tp:taxon-name><tp:taxon-name-part taxon-name-part-type="order" reg="Araeolaimida">Araeolaimida</tp:taxon-name-part></tp:taxon-name>) from the Rizhao coast of the Yellow Sea, China</article-title><source>Zookeys</source><day>31</day><month>03</month><year>2026</year><volume>1275</volume><fpage>259</fpage><lpage>273</lpage><pub-id pub-id-type="doi">10.3897/zookeys.1275.164380</pub-id></mixed-citation></tp:treatment-meta><tp:nomenclature><tp:taxon-name><object-id xmlns:xlink="http://www.w3.org/1999/xlink" content-type="arpha" xlink:type="simple">EE40F3F1-1625-5384-B6BD-7EDB3C4BF4F9</object-id>
                    		<tp:taxon-name-part taxon-name-part-type="genus" reg="Comesoma">Comesoma</tp:taxon-name-part> <tp:taxon-name-part taxon-name-part-type="species" reg="macramphida">macramphida</tp:taxon-name-part>
                    	
                    		<object-id xmlns:xlink="http://www.w3.org/1999/xlink" content-type="zoobank" xlink:type="simple">https://zoobank.org/26C5F69A-BAC9-44C5-9F96-A4A5BB662282</object-id>
                    	</tp:taxon-name><tp:taxon-status xmlns:xlink="http://www.w3.org/1999/xlink" xlink:type="simple">sp. nov.</tp:taxon-status><xref ref-type="fig" rid="F1">Figs 1</xref><xref ref-type="fig" rid="F2">, 2</xref><xref ref-type="fig" rid="F3">, 3</xref><xref ref-type="table" rid="T1">, Table 1</xref></tp:nomenclature><tp:treatment-sec sec-type="Diagnosis"><title>Diagnosis.</title><p><italic><tp:taxon-name><tp:taxon-name-part taxon-name-part-type="genus" reg="Comesoma">Comesoma</tp:taxon-name-part> <tp:taxon-name-part taxon-name-part-type="species" reg="macramphida">macramphida</tp:taxon-name-part></tp:taxon-name></italic> sp. nov. is characterised by the following: outer labial sensilla setiform, buccal cavity cup-shaped with a cuticularized projection, amphidial fovea wide (77–92% of the body diameter) and consisting of 2.5 turns, spicules L-shaped and with faint striation; gubernaculum short and boat-shaped, with a small caudally directed apophysis, 10 or 11 papilliform precloacal supplements and tail conico-cylindrical, with two long, terminal setae.</p><fig id="F1" position="float" orientation="portrait"><object-id xmlns:xlink="http://www.w3.org/1999/xlink" content-type="doi" xlink:type="simple">10.3897/zookeys.1275.164380.figure1</object-id><object-id xmlns:xlink="http://www.w3.org/1999/xlink" content-type="arpha" xlink:type="simple">48A1892D-4CF3-53DA-9180-2627CF9A36AF</object-id><label>Figure 1.</label><caption><p><italic><tp:taxon-name><tp:taxon-name-part taxon-name-part-type="genus" reg="Comesoma">Comesoma</tp:taxon-name-part> <tp:taxon-name-part taxon-name-part-type="species" reg="macramphida">macramphida</tp:taxon-name-part></tp:taxon-name></italic> sp. nov., holotype. <bold>A</bold>. Lateral view of male anterior region; <bold>B</bold>. Lateral view of male anterior region showing buccal cavity; <bold>C</bold>. Lateral view of male anterior region showing cuticle and amphidial fovea; <bold>D</bold>. Lateral view of spicules and gubernaculum; <bold>E</bold>. Lateral view of male posterior body; <bold>F</bold>. Lateral view of male posterior region showing precloacal supplements. Scale bars: 50 µm (<bold>A</bold>); 30 µm (<bold>B, C, E, F</bold>).</p></caption><graphic xmlns:xlink="http://www.w3.org/1999/xlink" xlink:href="zookeys-1275-259_article-164380__-g001.jpg" id="oo_1574545.jpg" position="float" orientation="portrait" xlink:type="simple"><uri content-type="original_file" xlink:type="simple">https://binary.pensoft.net/fig/1574545</uri></graphic></fig><fig id="F2" position="float" orientation="portrait"><object-id xmlns:xlink="http://www.w3.org/1999/xlink" content-type="doi" xlink:type="simple">10.3897/zookeys.1275.164380.figure2</object-id><object-id xmlns:xlink="http://www.w3.org/1999/xlink" content-type="arpha" xlink:type="simple">3CCBCD1F-412E-5260-8717-F41F234905C8</object-id><label>Figure 2.</label><caption><p><italic><tp:taxon-name><tp:taxon-name-part taxon-name-part-type="genus" reg="Comesoma">Comesoma</tp:taxon-name-part> <tp:taxon-name-part taxon-name-part-type="species" reg="macramphida">macramphida</tp:taxon-name-part></tp:taxon-name></italic> sp. nov. Lateral view of male whole body (holotype). Scale bar: 80 µm.</p></caption><graphic xmlns:xlink="http://www.w3.org/1999/xlink" xlink:href="zookeys-1275-259_article-164380__-g002.jpg" id="oo_1574546.jpg" position="float" orientation="portrait" xlink:type="simple"><uri content-type="original_file" xlink:type="simple">https://binary.pensoft.net/fig/1574546</uri></graphic></fig><fig id="F3" position="float" orientation="portrait"><object-id xmlns:xlink="http://www.w3.org/1999/xlink" content-type="doi" xlink:type="simple">10.3897/zookeys.1275.164380.figure3</object-id><object-id xmlns:xlink="http://www.w3.org/1999/xlink" content-type="arpha" xlink:type="simple">E36DE106-0D04-5129-94EF-54B179E77652</object-id><label>Figure 3.</label><caption><p><italic><tp:taxon-name><tp:taxon-name-part taxon-name-part-type="genus" reg="Comesoma">Comesoma</tp:taxon-name-part> <tp:taxon-name-part taxon-name-part-type="species" reg="macramphida">macramphida</tp:taxon-name-part></tp:taxon-name></italic> sp. nov., holotype. <bold>A</bold>. Lateral view of male anterior region showing amphidial fovea and cephalic setae; <bold>B</bold>. Lateral view of male anterior region showing buccal cavity; <bold>C</bold>. Lateral view of male posterior region showing spicules; <bold>D</bold>. Lateral view of male posterior body, showing gubernaculum; <bold>E</bold>. Lateral view of male anterior region, showing lateral cuticle region; <bold>F</bold>. Lateral view of male posterior body, showing precloacal supplements (arrows). Scale bars: 20 µm (<bold>A–E</bold>); 10 µm (<bold>F</bold>).</p></caption><graphic xmlns:xlink="http://www.w3.org/1999/xlink" xlink:href="zookeys-1275-259_article-164380__-g003.jpg" id="oo_1574547.jpg" position="float" orientation="portrait" xlink:type="simple"><uri content-type="original_file" xlink:type="simple">https://binary.pensoft.net/fig/1574547</uri></graphic></fig></tp:treatment-sec><tp:treatment-sec sec-type="Type material"><title>Type material.</title><p>Three males were measured and studied. <bold><italic>Holotype</italic></bold>: • ♂ on slide 22WPK10-3-13; <bold><italic>paratype</italic></bold> 1: • ♂ on slide 22WPK10-2-15; <bold><italic>paratype</italic></bold> 2: • ♂ on slide 22WPK10-3-2.</p></tp:treatment-sec><tp:treatment-sec sec-type="Type locality and habitat"><title>Type locality and habitat.</title><p>Rizhao coast, Shandong Province, China (<named-content xmlns:xlink="http://www.w3.org/1999/xlink" content-type="dwc:verbatimCoordinates" xlink:type="simple">35°26'N, 119°34'E</named-content>). Specimens collected from sandy sediment at a depth of 0–2 cm; collected May 2022 by Wen Guo.</p></tp:treatment-sec><tp:treatment-sec sec-type="Measurements"><title>Measurements.</title><p>All morphometric measurement data are given in Table <xref ref-type="table" rid="T1">1</xref>.</p><table-wrap id="T1" position="float" orientation="portrait"><label>Table 1.</label><caption><p>Individual measurements of <italic><tp:taxon-name><tp:taxon-name-part taxon-name-part-type="genus" reg="Comesoma">Comesoma</tp:taxon-name-part> <tp:taxon-name-part taxon-name-part-type="species" reg="macramphida">macramphida</tp:taxon-name-part></tp:taxon-name></italic> sp. nov. (in µm, except ratio).</p></caption><table><tbody><tr><th rowspan="1" colspan="1">Characters</th><th rowspan="1" colspan="1">Holotype male</th><th rowspan="1" colspan="1">Paratype male #1</th><th rowspan="1" colspan="1">Paratype male #2</th></tr><tr><td rowspan="1" colspan="1">Total body length</td><td rowspan="1" colspan="1">2776</td><td rowspan="1" colspan="1">2753</td><td rowspan="1" colspan="1">2933</td></tr><tr><td rowspan="1" colspan="1">Maximum body diameter</td><td rowspan="1" colspan="1">30</td><td rowspan="1" colspan="1">35</td><td rowspan="1" colspan="1">28</td></tr><tr><td rowspan="1" colspan="1">Head diameter</td><td rowspan="1" colspan="1">11</td><td rowspan="1" colspan="1">11</td><td rowspan="1" colspan="1">10</td></tr><tr><td rowspan="1" colspan="1">Length of outer labial setae</td><td rowspan="1" colspan="1">6</td><td rowspan="1" colspan="1">6</td><td rowspan="1" colspan="1">6</td></tr><tr><td rowspan="1" colspan="1">Length of cephalic setae</td><td rowspan="1" colspan="1">24</td><td rowspan="1" colspan="1">23</td><td rowspan="1" colspan="1">30</td></tr><tr><td rowspan="1" colspan="1">Buccal cavity depth</td><td rowspan="1" colspan="1">4</td><td rowspan="1" colspan="1">4</td><td rowspan="1" colspan="1">4</td></tr><tr><td rowspan="1" colspan="1">Amphidial fovea width</td><td rowspan="1" colspan="1">10</td><td rowspan="1" colspan="1">12</td><td rowspan="1" colspan="1">11</td></tr><tr><td rowspan="1" colspan="1">Amphidial fovea turns</td><td rowspan="1" colspan="1">2.5</td><td rowspan="1" colspan="1">2.5</td><td rowspan="1" colspan="1">2.5</td></tr><tr><td rowspan="1" colspan="1">Amphidial fovea from anterior</td><td rowspan="1" colspan="1">5</td><td rowspan="1" colspan="1">5</td><td rowspan="1" colspan="1">5</td></tr><tr><td rowspan="1" colspan="1">Body diameter at amphidial fovea</td><td rowspan="1" colspan="1">13</td><td rowspan="1" colspan="1">13</td><td rowspan="1" colspan="1">14</td></tr><tr><td rowspan="1" colspan="1">Nerve ring from anterior</td><td rowspan="1" colspan="1">107</td><td rowspan="1" colspan="1">119</td><td rowspan="1" colspan="1">115</td></tr><tr><td rowspan="1" colspan="1">Body diameter at nerve ring</td><td rowspan="1" colspan="1">23</td><td rowspan="1" colspan="1">21</td><td rowspan="1" colspan="1">22</td></tr><tr><td rowspan="1" colspan="1">Pharynx length</td><td rowspan="1" colspan="1">219</td><td rowspan="1" colspan="1">228</td><td rowspan="1" colspan="1">228</td></tr><tr><td rowspan="1" colspan="1">Body diameter at pharynx</td><td rowspan="1" colspan="1">24</td><td rowspan="1" colspan="1">24</td><td rowspan="1" colspan="1">22</td></tr><tr><td rowspan="1" colspan="1">Anal body diameter</td><td rowspan="1" colspan="1">29</td><td rowspan="1" colspan="1">25</td><td rowspan="1" colspan="1">28</td></tr><tr><td rowspan="1" colspan="1">Spicule length along arc</td><td rowspan="1" colspan="1">64</td><td rowspan="1" colspan="1">59</td><td rowspan="1" colspan="1">62</td></tr><tr><td rowspan="1" colspan="1">Gubernaculum length</td><td rowspan="1" colspan="1">14</td><td rowspan="1" colspan="1">14</td><td rowspan="1" colspan="1">11</td></tr><tr><td rowspan="1" colspan="1">Precloacal supplements</td><td rowspan="1" colspan="1">10</td><td rowspan="1" colspan="1">11</td><td rowspan="1" colspan="1">10</td></tr><tr><td rowspan="1" colspan="1">Tail length</td><td rowspan="1" colspan="1">157</td><td rowspan="1" colspan="1">164</td><td rowspan="1" colspan="1">156</td></tr><tr><td rowspan="1" colspan="1">a</td><td rowspan="1" colspan="1">92.5</td><td rowspan="1" colspan="1">78.7</td><td rowspan="1" colspan="1">104.8</td></tr><tr><td rowspan="1" colspan="1">b</td><td rowspan="1" colspan="1">12.7</td><td rowspan="1" colspan="1">12.1</td><td rowspan="1" colspan="1">12.9</td></tr><tr><td rowspan="1" colspan="1">c</td><td rowspan="1" colspan="1">17.7</td><td rowspan="1" colspan="1">16.8</td><td rowspan="1" colspan="1">18.8</td></tr><tr><td rowspan="1" colspan="1">c'</td><td rowspan="1" colspan="1">5.4</td><td rowspan="1" colspan="1">6.6</td><td rowspan="1" colspan="1">5.6</td></tr></tbody></table></table-wrap></tp:treatment-sec><tp:treatment-sec sec-type="Description"><title>Description.</title><p><bold>Males</bold>. Body cylindrical, slender, and long; anterior end truncated, and posterior end tapered. Cuticle punctated; punctations arranged in transverse rows throughout body; lateral differentiation with irregularly spaced larger punctations. Cephalic sensilla arranged in three circles of 6+6+4. Inner labial sensilla 6, papilliform. Outer labial sensilla 6, setiform, 0.55–0.6 head diameters in length. Cephalic setae 4, long, 2.1–3.0 head diameters in length. Cervical setae 8, 11–12 μm in length; somatic setae present in pharynx and caudal regions, 2–4 μm in length. Amphidial fovea spiral, with 2.5 turns, and wide, 77–92% of body diameter, located immediately posterior to cephalic setae. Ocelli absent. Buccal cavity cup-shaped, 4 μm in depth, with subventral cuticularized projection at posterior. Pharynx muscular, cylindrical, and slightly expanded at posterior end but not forming true posterior bulb. Cardia conical, surrounded by intestine, and 7 μm in length. Nerve ring located in approximate middle of pharynx region, 48.9–52.2% of pharynx length. Secretory excretory system present; secretory excretory pore 142–146 μm from anterior end. Renette cell oval, 31–41 μm in length, 14–20 μm in width, and 68–76 μm from pharynx posterior end.</p><p>The reproductive system diorchic, with opposed and outstretched testes. Anterior testis to left of intestine and posterior testis to right. Spicules paired, L-shaped, with faint striation, 2.21–2.36 cloacal body diameters long. Gubernaculum boat-shaped, short, and parallel to distal end of spicules, and with a very small caudally directed apophysis. Precloacal supplements 10 or 11, papilliform; anteriormost precloacal supplement 133–171 μm from cloacal opening and posteriormost 10–14 μm from cloacal opening, respectively; distance slightly widening from posterior to anterior. Tail conico-cylindrical, 5.4–6.6 anal body diameters long, with cylindrical part about 1/3 of total length. Two terminal setae present, 16–17 μm in length. Four caudal glands in line with separate outlet.</p><p>Female not observed.</p></tp:treatment-sec><tp:treatment-sec sec-type="Etymology"><title>Etymology.</title><p>The species epithet <italic>macramphida</italic> is derived from Latin <italic>macro</italic> (large) and <italic>amphida</italic> (amphidial) and refers to the large size of amphidial fovea.</p></tp:treatment-sec><tp:treatment-sec sec-type="Differential diagnosis and discussion"><title>Differential diagnosis and discussion.</title><p><italic><tp:taxon-name><tp:taxon-name-part taxon-name-part-type="genus" reg="Comesoma">Comesoma</tp:taxon-name-part> <tp:taxon-name-part taxon-name-part-type="species" reg="macramphida">macramphida</tp:taxon-name-part></tp:taxon-name></italic> sp. nov. can be differentiated from other species by the combination of having spicules shorter than 100 μm and six outer labial sensilla setiform. The new species is similar to <italic><tp:taxon-name><tp:taxon-name-part taxon-name-part-type="genus" reg="Comesoma">C.</tp:taxon-name-part> <tp:taxon-name-part taxon-name-part-type="species" reg="bermudense">bermudense</tp:taxon-name-part></tp:taxon-name></italic>, <italic><tp:taxon-name><tp:taxon-name-part taxon-name-part-type="genus" reg="Comesoma">C.</tp:taxon-name-part> <tp:taxon-name-part taxon-name-part-type="species" reg="hermani">hermani</tp:taxon-name-part></tp:taxon-name></italic>, <italic><tp:taxon-name><tp:taxon-name-part taxon-name-part-type="genus" reg="Comesoma">C.</tp:taxon-name-part> <tp:taxon-name-part taxon-name-part-type="species" reg="minimum">minimum</tp:taxon-name-part></tp:taxon-name></italic>, <italic><tp:taxon-name><tp:taxon-name-part taxon-name-part-type="genus" reg="Comesoma">C.</tp:taxon-name-part> <tp:taxon-name-part taxon-name-part-type="species" reg="quattuordecimsupplementata">quattuordecimsupplementata</tp:taxon-name-part></tp:taxon-name></italic>, <italic><tp:taxon-name><tp:taxon-name-part taxon-name-part-type="genus" reg="Comesoma">C.</tp:taxon-name-part> <tp:taxon-name-part taxon-name-part-type="species" reg="sinica">sinica</tp:taxon-name-part></tp:taxon-name></italic>, <italic><tp:taxon-name><tp:taxon-name-part taxon-name-part-type="genus" reg="Comesoma">C.</tp:taxon-name-part> <tp:taxon-name-part taxon-name-part-type="species" reg="stenocephalum">stenocephalum</tp:taxon-name-part></tp:taxon-name></italic>, and <italic><tp:taxon-name><tp:taxon-name-part taxon-name-part-type="genus" reg="Comesoma">C.</tp:taxon-name-part> <tp:taxon-name-part taxon-name-part-type="species" reg="tenuispiculum">tenuispiculum</tp:taxon-name-part></tp:taxon-name></italic> in amphidial fovea turns. This new species differs from <italic><tp:taxon-name><tp:taxon-name-part taxon-name-part-type="genus" reg="Comesoma">C.</tp:taxon-name-part> <tp:taxon-name-part taxon-name-part-type="species" reg="bermudense">bermudense</tp:taxon-name-part></tp:taxon-name></italic> in the length of the outer labial setae (6 μm vs 2 μm), ornamentation and length of spicules (59–64 μm, with faint striation vs 150–194 μm, without striation), gubernaculum length (11–14 μm vs 25 μm), and number of precloacal supplements (10–11 vs 18–22). <italic><tp:taxon-name><tp:taxon-name-part taxon-name-part-type="genus" reg="Comesoma">Comesoma</tp:taxon-name-part> <tp:taxon-name-part taxon-name-part-type="species" reg="macramphida">macramphida</tp:taxon-name-part></tp:taxon-name></italic> sp. nov. differs from <italic><tp:taxon-name><tp:taxon-name-part taxon-name-part-type="genus" reg="Comesoma">C.</tp:taxon-name-part> <tp:taxon-name-part taxon-name-part-type="species" reg="hermani">hermani</tp:taxon-name-part></tp:taxon-name></italic> in the length of the body (2753–2933 μm vs 1694–2108 μm), length of the cephalic setae (23–30 μm vs 13 μm), spicule length (59–64 μm vs 169–184 μm), and length of the gubernaculum (11–14 μm vs 20–25 um). <italic><tp:taxon-name><tp:taxon-name-part taxon-name-part-type="genus" reg="Comesoma">Comesoma</tp:taxon-name-part> <tp:taxon-name-part taxon-name-part-type="species" reg="macramphida">macramphida</tp:taxon-name-part></tp:taxon-name></italic> sp. nov. differs from <italic><tp:taxon-name><tp:taxon-name-part taxon-name-part-type="genus" reg="Comesoma">C.</tp:taxon-name-part> <tp:taxon-name-part taxon-name-part-type="species" reg="minimum">minimum</tp:taxon-name-part></tp:taxon-name></italic> in the length of the body (2753–2933 μm vs 1370–1520 μm), length of the cephalic setae (2.1–3.0 head diameters vs 1.1 head diameters) and spicule length (2.2–2.4 anal body diameters vs 6.3 anal body diameters) (<xref ref-type="bibr" rid="B33">Xiao and Guo 2023</xref>). <italic><tp:taxon-name><tp:taxon-name-part taxon-name-part-type="genus" reg="Comesoma">Comesoma</tp:taxon-name-part> <tp:taxon-name-part taxon-name-part-type="species" reg="macramphida">macramphida</tp:taxon-name-part></tp:taxon-name></italic> sp. nov. differs from <italic><tp:taxon-name><tp:taxon-name-part taxon-name-part-type="genus" reg="Comesoma">C.</tp:taxon-name-part> <tp:taxon-name-part taxon-name-part-type="species" reg="quattuordecimsupplementata">quattuordecimsupplementata</tp:taxon-name-part></tp:taxon-name></italic> in the shape of the buccal cavity (cup-shaped, wide and with cuticularized projection vs cup-shaped and small, without a projection), length of cephalic setae (23–30 μm vs 9–10 μm), spicule length (59–64 μm vs 120–128 μm), and number of precloacal supplements (10–11 vs 14). <italic><tp:taxon-name><tp:taxon-name-part taxon-name-part-type="genus" reg="Comesoma">Comesoma</tp:taxon-name-part> <tp:taxon-name-part taxon-name-part-type="species" reg="macramphida">macramphida</tp:taxon-name-part></tp:taxon-name></italic> sp. nov. differs from <italic><tp:taxon-name><tp:taxon-name-part taxon-name-part-type="genus" reg="Comesoma">C.</tp:taxon-name-part> <tp:taxon-name-part taxon-name-part-type="species" reg="sinica">sinica</tp:taxon-name-part></tp:taxon-name></italic> in spicule length (59–64 μm vs 166–179 μm) and number of precloacal supplements (10–11 vs &gt;20); the new species differs from <italic><tp:taxon-name><tp:taxon-name-part taxon-name-part-type="genus" reg="Comesoma">C.</tp:taxon-name-part> <tp:taxon-name-part taxon-name-part-type="species" reg="stenocephalum">stenocephalum</tp:taxon-name-part></tp:taxon-name></italic> in the length of the body (2753–2933 μm vs 4600 μm), depth of the buccal cavity (4 μm vs 8 μm), spicule length (59–64 μm vs 165 μm), and length of the gubernaculum (11–14 μm vs 40 μm). <italic><tp:taxon-name><tp:taxon-name-part taxon-name-part-type="genus" reg="Comesoma">Comesoma</tp:taxon-name-part> <tp:taxon-name-part taxon-name-part-type="species" reg="macramphida">macramphida</tp:taxon-name-part></tp:taxon-name></italic> sp. nov. differs from <italic><tp:taxon-name><tp:taxon-name-part taxon-name-part-type="genus" reg="Comesoma">C.</tp:taxon-name-part> <tp:taxon-name-part taxon-name-part-type="species" reg="tenuispiculum">tenuispiculum</tp:taxon-name-part></tp:taxon-name></italic> in the length of the body (2753–2933 μm vs 1600 μm), the length of the cephalic setae (2.1–3.0 head diameters vs 1.5 head diameters), spicule length (59–64 μm vs 112 μm), and tail length (5.4–6.6 anal body diameters vs 3.5 anal body diameters, measured according to <xref ref-type="bibr" rid="B10">Filipjev 1918</xref>).</p></tp:treatment-sec><ref-list><ref id="B33"><mixed-citation xmlns:xlink="http://www.w3.org/1999/xlink" xlink:type="simple">Xiao YP, Guo YQ (2023) Three new free-living marine nematode species of the family <tp:taxon-name><tp:taxon-name-part taxon-name-part-type="family">Comesomatidae</tp:taxon-name-part></tp:taxon-name> from Mangrove wetlands in Jinmen County, Taiwan. Zootaxa 5369(4): 513–532. <ext-link xlink:href="10.11646/zootaxa.5369.4.3" ext-link-type="doi" xlink:type="simple">https://doi.org/10.11646/zootaxa.5369.4.3</ext-link></mixed-citation></ref><ref id="B10"><mixed-citation xmlns:xlink="http://www.w3.org/1999/xlink" xlink:type="simple">Filipjev IN (1918) Free-living marine nematodes of the Sevastopol area (translated from Russian). Transactions of the Zoological Laboratory and the Sevastopol Biological Station of the Russian Academy of Sciences 2(4): 63–577.</mixed-citation></ref></ref-list></tp:taxon-treatment>
