# Supplementary material for: Two new species of Comesomatidae (Nematoda, Araeolaimida) from the Rizhao coast of the Yellow Sea, China
Source: Zookeys. 2026 Mar 31;1275:259–73. doi: 10.3897/zookeys.1275.164380 (PMC13058601; doi:10.3897/zookeys.1275.164380)
Supplement: XML Treatment for Paramesonchium [file zookeys.1275.164380-treatment3.xml]

<!DOCTYPE tp:taxon-treatment
  PUBLIC "-//TaxonX//DTD Taxonomic Treatment Publishing DTD v0 20100105//EN" "tax-treatment-NSO.dtd">
<tp:taxon-treatment xmlns:tp="http://www.plazi.org/taxpub"><tp:treatment-meta><kwd-group><label>Taxon classification</label><kwd>
                <named-content content-type="kingdom">Animalia</named-content>
              </kwd><kwd>
                <named-content content-type="order">Araeolaimida</named-content>
              </kwd><kwd>
                <named-content content-type="family">Comesomatidae</named-content>
              </kwd></kwd-group><mixed-citation publication-type="journal"><person-group><name><surname>Yu</surname><given-names>Huiying</given-names></name><name><surname>Wang</surname><given-names>Chunming</given-names></name></person-group><article-title>Two new species of <tp:taxon-name><tp:taxon-name-part taxon-name-part-type="family" reg="Comesomatidae">Comesomatidae</tp:taxon-name-part></tp:taxon-name> (<tp:taxon-name><tp:taxon-name-part taxon-name-part-type="phylum" reg="Nematoda">Nematoda</tp:taxon-name-part></tp:taxon-name>, <tp:taxon-name><tp:taxon-name-part taxon-name-part-type="order" reg="Araeolaimida">Araeolaimida</tp:taxon-name-part></tp:taxon-name>) from the Rizhao coast of the Yellow Sea, China</article-title><source>Zookeys</source><day>31</day><month>03</month><year>2026</year><volume>1275</volume><fpage>259</fpage><lpage>273</lpage><pub-id pub-id-type="doi">10.3897/zookeys.1275.164380</pub-id></mixed-citation></tp:treatment-meta><tp:nomenclature><label>Genus</label><tp:taxon-name><object-id xmlns:xlink="http://www.w3.org/1999/xlink" content-type="arpha" xlink:type="simple">683425B9-6236-5767-BC23-5FB15734370D</object-id>
                    		<tp:taxon-name-part taxon-name-part-type="genus" reg="Paramesonchium">Paramesonchium</tp:taxon-name-part>
                    	</tp:taxon-name><tp:taxon-authority>Hopper, 1967</tp:taxon-authority></tp:nomenclature><tp:treatment-sec sec-type="Revised diagnosis"><title>Revised diagnosis</title><p><bold>(based on <xref ref-type="bibr" rid="B12">Fonseca and Bezerra 2014</xref>)</bold>. Anterior sensilla in three circles of 6+6+4. Cuticle laterally differentiated, with transverse or longitudinal rows of punctations; lateral pore complex either absent or present. Posterior portion of buccal cavity conical, with three ridges; each ridge ending in an acute projection at border to anterior portion. Spicules curved. Gubernaculum with dorso-caudally directed apophysis. Precloacal supplements present, setiform or tubular.</p></tp:treatment-sec><tp:treatment-sec sec-type="Remarks"><title>Remarks.</title><p>The genus <italic><tp:taxon-name><tp:taxon-name-part taxon-name-part-type="genus" reg="Paramesonchium">Paramesonchium</tp:taxon-name-part></tp:taxon-name></italic> was established with the <italic><tp:taxon-name><tp:taxon-name-part taxon-name-part-type="genus" reg="Paramesonchium">P.</tp:taxon-name-part> <tp:taxon-name-part taxon-name-part-type="species" reg="seriale">seriale</tp:taxon-name-part></tp:taxon-name></italic> as its type species, which was transferred from genus <italic><tp:taxon-name><tp:taxon-name-part taxon-name-part-type="genus" reg="Laimella">Laimella</tp:taxon-name-part></tp:taxon-name></italic> based on the presence of longitudinal rows of coarse punctations on the cuticle and buccal cavity conoid shaped. Subsequently, additional species were described: <italic><tp:taxon-name><tp:taxon-name-part taxon-name-part-type="genus" reg="Paramesonchium">P.</tp:taxon-name-part> <tp:taxon-name-part taxon-name-part-type="species" reg="belgicum">belgicum</tp:taxon-name-part></tp:taxon-name></italic> Jensen, 1976, <italic><tp:taxon-name><tp:taxon-name-part taxon-name-part-type="genus" reg="Paramesonchium">P.</tp:taxon-name-part> <tp:taxon-name-part taxon-name-part-type="species" reg="angelae">angelae</tp:taxon-name-part></tp:taxon-name></italic> (Inglis, 1968), and <italic><tp:taxon-name><tp:taxon-name-part taxon-name-part-type="genus" reg="Paramesonchium">P.</tp:taxon-name-part> <tp:taxon-name-part taxon-name-part-type="species" reg="mombasi">mombasi</tp:taxon-name-part></tp:taxon-name></italic> Muthumbi, Soetaert &amp; Vincx, 1997. <xref ref-type="bibr" rid="B34">Zhang (1992)</xref> later transferred <italic><tp:taxon-name><tp:taxon-name-part taxon-name-part-type="genus" reg="Paramesonchium">P.</tp:taxon-name-part> <tp:taxon-name-part taxon-name-part-type="species" reg="angelae">angelae</tp:taxon-name-part></tp:taxon-name></italic> to the genus <italic><tp:taxon-name><tp:taxon-name-part taxon-name-part-type="genus" reg="Dorylaimopsis">Dorylaimopsis</tp:taxon-name-part></tp:taxon-name></italic> Ditlevsen, 1918.</p><p>The morphological characteristics of <italic><tp:taxon-name><tp:taxon-name-part taxon-name-part-type="genus" reg="Paramesonchium">Paramesonchium</tp:taxon-name-part></tp:taxon-name></italic> exhibit considerable variation. Notably, <italic><tp:taxon-name><tp:taxon-name-part taxon-name-part-type="genus" reg="Paramesonchium">P.</tp:taxon-name-part> <tp:taxon-name-part taxon-name-part-type="species" reg="seriale">seriale</tp:taxon-name-part></tp:taxon-name></italic> was described based on a female specimen and was characterised by being laterally differentiated and having the buccal cavity with three acute tips; <italic><tp:taxon-name><tp:taxon-name-part taxon-name-part-type="genus" reg="Paramesonchium">P.</tp:taxon-name-part> <tp:taxon-name-part taxon-name-part-type="species" reg="belgicum">belgicum</tp:taxon-name-part></tp:taxon-name></italic> was characterised by lacking cuticle differentiation and having a lateral pore complex present, a buccal cavity with three acutely pointed lips, and setiform precloacal supplements each with a duct. <italic><tp:taxon-name><tp:taxon-name-part taxon-name-part-type="genus" reg="Paramesonchium">Paramesonchium</tp:taxon-name-part> <tp:taxon-name-part taxon-name-part-type="species" reg="mombasi">mombasi</tp:taxon-name-part></tp:taxon-name></italic> was characterised by having a cuticle with differentiation, a buccal cavity lacking teeth, and setiform precloacal supplements. Based on current taxonomic understanding, <italic><tp:taxon-name><tp:taxon-name-part taxon-name-part-type="genus" reg="Paramesonchium">Paramesonchium</tp:taxon-name-part></tp:taxon-name></italic> should encompass species in which the cuticle either has or lacks lateral differentiation, the lateral pore complex is present, and precloacal supplements are either setiform or tubular (as demonstrated below).</p></tp:treatment-sec><ref-list><ref id="B12"><mixed-citation xmlns:xlink="http://www.w3.org/1999/xlink" xlink:type="simple">Fonseca G, Bezerra TN (2014) Order <tp:taxon-name><tp:taxon-name-part taxon-name-part-type="order">Araeolaimida</tp:taxon-name-part></tp:taxon-name> De Coninck &amp; Schuurmans Stekhoven, 1933. In: Schmidt-Rhaesa A (Ed.) <tp:taxon-name><tp:taxon-name-part taxon-name-part-type="phylum">Gastrotricha</tp:taxon-name-part></tp:taxon-name>, <tp:taxon-name><tp:taxon-name-part taxon-name-part-type="order">Cycloneuralia</tp:taxon-name-part></tp:taxon-name>, <tp:taxon-name><tp:taxon-name-part taxon-name-part-type="phylum">Gnathifera</tp:taxon-name-part></tp:taxon-name> (Vol. 2), <tp:taxon-name><tp:taxon-name-part taxon-name-part-type="phylum">Nematoda</tp:taxon-name-part></tp:taxon-name>. Handbook of Zoology. De Gruyter, Berlin, 467–486. <ext-link xlink:href="10.1515/9783110274257.467" ext-link-type="doi" xlink:type="simple">https://doi.org/10.1515/9783110274257.467</ext-link></mixed-citation></ref><ref id="B34"><mixed-citation xmlns:xlink="http://www.w3.org/1999/xlink" xlink:type="simple">Zhang ZN (1992) Two new species of the genus <italic><tp:taxon-name><tp:taxon-name-part taxon-name-part-type="genus">Dorylaimopsis</tp:taxon-name-part></tp:taxon-name></italic> Ditlevsen, 1918 (<tp:taxon-name><tp:taxon-name-part taxon-name-part-type="phylum">Nematoda</tp:taxon-name-part></tp:taxon-name>: Adenophora, <tp:taxon-name><tp:taxon-name-part taxon-name-part-type="family">Comesomatidae</tp:taxon-name-part></tp:taxon-name>) from the Bohai Sea, China. Chinese Journal of Oceanology and Limnology 10: 31–39. <ext-link xlink:href="10.1007/BF02844297" ext-link-type="doi" xlink:type="simple">https://doi.org/10.1007/BF02844297</ext-link></mixed-citation></ref></ref-list></tp:taxon-treatment>
