# Supplementary material for: Two new species of Comesomatidae (Nematoda, Araeolaimida) from the Rizhao coast of the Yellow Sea, China
Source: Zookeys. 2026 Mar 31;1275:259–73. doi: 10.3897/zookeys.1275.164380 (PMC13058601; doi:10.3897/zookeys.1275.164380)
Supplement: XML Treatment for Paramesonchium tubulosupplementa [file zookeys.1275.164380-treatment4.xml]

<!DOCTYPE tp:taxon-treatment
  PUBLIC "-//TaxonX//DTD Taxonomic Treatment Publishing DTD v0 20100105//EN" "tax-treatment-NSO.dtd">
<tp:taxon-treatment xmlns:tp="http://www.plazi.org/taxpub"><tp:treatment-meta><kwd-group><label>Taxon classification</label><kwd>
                <named-content content-type="kingdom">Animalia</named-content>
              </kwd><kwd>
                <named-content content-type="order">Araeolaimida</named-content>
              </kwd><kwd>
                <named-content content-type="family">Comesomatidae</named-content>
              </kwd></kwd-group><mixed-citation publication-type="journal"><person-group><name><surname>Yu</surname><given-names>Huiying</given-names></name><name><surname>Wang</surname><given-names>Chunming</given-names></name></person-group><article-title>Two new species of <tp:taxon-name><tp:taxon-name-part taxon-name-part-type="family" reg="Comesomatidae">Comesomatidae</tp:taxon-name-part></tp:taxon-name> (<tp:taxon-name><tp:taxon-name-part taxon-name-part-type="phylum" reg="Nematoda">Nematoda</tp:taxon-name-part></tp:taxon-name>, <tp:taxon-name><tp:taxon-name-part taxon-name-part-type="order" reg="Araeolaimida">Araeolaimida</tp:taxon-name-part></tp:taxon-name>) from the Rizhao coast of the Yellow Sea, China</article-title><source>Zookeys</source><day>31</day><month>03</month><year>2026</year><volume>1275</volume><fpage>259</fpage><lpage>273</lpage><pub-id pub-id-type="doi">10.3897/zookeys.1275.164380</pub-id></mixed-citation></tp:treatment-meta><tp:nomenclature><tp:taxon-name><object-id xmlns:xlink="http://www.w3.org/1999/xlink" content-type="arpha" xlink:type="simple">DCE007C9-28DB-5264-92FF-048D1610AC98</object-id>
                    		<tp:taxon-name-part taxon-name-part-type="genus" reg="Paramesonchium">Paramesonchium</tp:taxon-name-part> <tp:taxon-name-part taxon-name-part-type="species" reg="tubulosupplementa">tubulosupplementa</tp:taxon-name-part>
                    	
                    		<object-id xmlns:xlink="http://www.w3.org/1999/xlink" content-type="zoobank" xlink:type="simple">https://zoobank.org/6a22b88c-85c7-497f-8016-f02916e9ee58</object-id>
                    	</tp:taxon-name><tp:taxon-status xmlns:xlink="http://www.w3.org/1999/xlink" xlink:type="simple">sp. nov.</tp:taxon-status><xref ref-type="fig" rid="F4">Figs 4</xref><xref ref-type="fig" rid="F5">, 5</xref><xref ref-type="table" rid="T2">, Table 2</xref></tp:nomenclature><tp:treatment-sec sec-type="Diagnosis"><title>Diagnosis.</title><p><italic><tp:taxon-name><tp:taxon-name-part taxon-name-part-type="genus" reg="Paramesonchium">Paramesonchium</tp:taxon-name-part> <tp:taxon-name-part taxon-name-part-type="species" reg="tubulosupplementa">tubulosupplementa</tp:taxon-name-part></tp:taxon-name></italic> sp. nov. is characterised by the following: body length of 2002–2056 µm; cephalic setae four, 2.5–3.0 head diameters long; cuticle with transverse punctations and a pore complex; amphidial fovea wide, spiral, and with 2.5–2.75 turns; spicules short, curved, and with proximal end cephalated; gubernaculum with dorso-caudal apophysis; tubular precloacal supplements 11 or 12; tail conico-cylindrical, with cylindrical portion short.</p><fig id="F4" position="float" orientation="portrait"><object-id xmlns:xlink="http://www.w3.org/1999/xlink" content-type="doi" xlink:type="simple">10.3897/zookeys.1275.164380.figure4</object-id><object-id xmlns:xlink="http://www.w3.org/1999/xlink" content-type="arpha" xlink:type="simple">22E93AD6-CF6B-5B78-9636-851BBA26CF0B</object-id><label>Figure 4.</label><caption><p><italic><tp:taxon-name><tp:taxon-name-part taxon-name-part-type="genus" reg="Paramesonchium">Paramesonchium</tp:taxon-name-part> <tp:taxon-name-part taxon-name-part-type="species" reg="tubulosupplementa">tubulosupplementa</tp:taxon-name-part></tp:taxon-name></italic> sp. nov. <bold>A</bold>. Lateral view of male anterior region showing buccal cavity and anterior sensilla (holotype); <bold>B</bold>. Lateral view of male anterior region showing cuticle, amphidial fovea and anterior sensilla (holotype); <bold>C</bold>. Lateral view of male whole body (22SHT5-3-4); <bold>D</bold>. Lateral view of male anterior region (22RZDT4-3-3); <bold>E</bold>. Lateral view of spicules and gubernaculum (22RZDT4-3-3); <bold>F</bold>. Lateral view of male posterior body (22RZDT4-3-3). Scale bars: 20 µm (<bold>A, B</bold>); 80 µm (<bold>C</bold>); 50 µm (<bold>D</bold>); 30 µm (<bold>F</bold>).</p></caption><graphic xmlns:xlink="http://www.w3.org/1999/xlink" xlink:href="zookeys-1275-259_article-164380__-g004.jpg" id="oo_1574548.jpg" position="float" orientation="portrait" xlink:type="simple"><uri content-type="original_file" xlink:type="simple">https://binary.pensoft.net/fig/1574548</uri></graphic></fig><fig id="F5" position="float" orientation="portrait"><object-id xmlns:xlink="http://www.w3.org/1999/xlink" content-type="doi" xlink:type="simple">10.3897/zookeys.1275.164380.figure5</object-id><object-id xmlns:xlink="http://www.w3.org/1999/xlink" content-type="arpha" xlink:type="simple">DE0D64A4-30FD-5134-AEB5-E7359DF7E83F</object-id><label>Figure 5.</label><caption><p><italic><tp:taxon-name><tp:taxon-name-part taxon-name-part-type="genus" reg="Paramesonchium">Paramesonchium</tp:taxon-name-part> <tp:taxon-name-part taxon-name-part-type="species" reg="tubulosupplementa">tubulosupplementa</tp:taxon-name-part></tp:taxon-name></italic> sp. nov. <bold>A</bold>. Lateral view of male anterior region, arrow for amphidial fovea (holotype); <bold>B</bold>. Lateral view of male anterior region showing buccal cavity (holotype); <bold>C</bold>. Lateral view of male anterior region showing cuticle (holotype); <bold>D</bold>. Lateral view of male posterior body, showing spicules and gubernaculum (holotype); <bold>E</bold>. Lateral view of male posterior region, showing precloacal supplements (holotype); <bold>F</bold>. Lateral view of male posterior body, showing sperms (22RZDT4-3-3). Scale bars: 20 µm.</p></caption><graphic xmlns:xlink="http://www.w3.org/1999/xlink" xlink:href="zookeys-1275-259_article-164380__-g005.jpg" id="oo_1574549.jpg" position="float" orientation="portrait" xlink:type="simple"><uri content-type="original_file" xlink:type="simple">https://binary.pensoft.net/fig/1574549</uri></graphic></fig></tp:treatment-sec><tp:treatment-sec sec-type="Type material"><title>Type material.</title><p>Three males were measured and examined. <bold><italic>Holotype</italic></bold>: • ♂, on slide 22LJW3-3-18; <bold><italic>paratype</italic></bold> 1: • ♂, on slide 22SHT5-3-4; <bold><italic>paratype</italic></bold> 2: • ♂, on slide 22RZDT4-3-3.</p></tp:treatment-sec><tp:treatment-sec sec-type="Type locality and habitat"><title>Type locality and habitat.</title><p>Rizhao coast, Shandong Province, China, (<named-content xmlns:xlink="http://www.w3.org/1999/xlink" content-type="dwc:verbatimCoordinates" xlink:type="simple">35°18'N, 119°31'E</named-content>). Specimens were collected from sandy sediment at a depth of 0–2 cm; collected May 2022 by Wen Guo.</p></tp:treatment-sec><tp:treatment-sec sec-type="Measurements"><title>Measurements.</title><p>All morphometric measurement data are given in Table <xref ref-type="table" rid="T2">2</xref>.</p><table-wrap id="T2" position="float" orientation="portrait"><label>Table 2.</label><caption><p>Individual measurements of <italic><tp:taxon-name><tp:taxon-name-part taxon-name-part-type="genus" reg="Paramesonchium">Paramesonchium</tp:taxon-name-part> <tp:taxon-name-part taxon-name-part-type="species" reg="tubulosupplementa">tubulosupplementa</tp:taxon-name-part></tp:taxon-name></italic> sp. nov. (in µm, except ratio).</p></caption><table><tbody><tr><th rowspan="1" colspan="1">Characters</th><th rowspan="1" colspan="1">Holotype male</th><th rowspan="1" colspan="1">Paratype male #1</th><th rowspan="1" colspan="1">Paratype male #2</th></tr><tr><td rowspan="1" colspan="1">Total body length</td><td rowspan="1" colspan="1">2030</td><td rowspan="1" colspan="1">2056</td><td rowspan="1" colspan="1">2002</td></tr><tr><td rowspan="1" colspan="1">Maximum body diameter</td><td rowspan="1" colspan="1">25</td><td rowspan="1" colspan="1">27</td><td rowspan="1" colspan="1">24</td></tr><tr><td rowspan="1" colspan="1">Head diameter</td><td rowspan="1" colspan="1">8</td><td rowspan="1" colspan="1">9</td><td rowspan="1" colspan="1">8</td></tr><tr><td rowspan="1" colspan="1">Length of outer labial setae</td><td rowspan="1" colspan="1">6</td><td rowspan="1" colspan="1">7</td><td rowspan="1" colspan="1">6</td></tr><tr><td rowspan="1" colspan="1">Length of cephalic setae</td><td rowspan="1" colspan="1">24</td><td rowspan="1" colspan="1">27</td><td rowspan="1" colspan="1">20</td></tr><tr><td rowspan="1" colspan="1">Buccal cavity depth</td><td rowspan="1" colspan="1">13</td><td rowspan="1" colspan="1">14</td><td rowspan="1" colspan="1">13</td></tr><tr><td rowspan="1" colspan="1">Amphidial width</td><td rowspan="1" colspan="1">9</td><td rowspan="1" colspan="1">10</td><td rowspan="1" colspan="1">10</td></tr><tr><td rowspan="1" colspan="1">Amphidial turns</td><td rowspan="1" colspan="1">2.75</td><td rowspan="1" colspan="1">2.75</td><td rowspan="1" colspan="1">2.5</td></tr><tr><td rowspan="1" colspan="1">Amphidial fovea from anterior</td><td rowspan="1" colspan="1">5</td><td rowspan="1" colspan="1">6</td><td rowspan="1" colspan="1">6</td></tr><tr><td rowspan="1" colspan="1">Body diameter at amphidial fovea</td><td rowspan="1" colspan="1">11</td><td rowspan="1" colspan="1">11</td><td rowspan="1" colspan="1">11</td></tr><tr><td rowspan="1" colspan="1">Nerve ring from anterior</td><td rowspan="1" colspan="1">99</td><td rowspan="1" colspan="1">98</td><td rowspan="1" colspan="1">97</td></tr><tr><td rowspan="1" colspan="1">Body diameter at nerve ring</td><td rowspan="1" colspan="1">20</td><td rowspan="1" colspan="1">21</td><td rowspan="1" colspan="1">20</td></tr><tr><td rowspan="1" colspan="1">Pharynx length</td><td rowspan="1" colspan="1">253</td><td rowspan="1" colspan="1">237</td><td rowspan="1" colspan="1">230</td></tr><tr><td rowspan="1" colspan="1">Body diameter at the base of pharynx</td><td rowspan="1" colspan="1">22</td><td rowspan="1" colspan="1">23</td><td rowspan="1" colspan="1">21</td></tr><tr><td rowspan="1" colspan="1">Anal body diameter</td><td rowspan="1" colspan="1">23</td><td rowspan="1" colspan="1">23</td><td rowspan="1" colspan="1">21</td></tr><tr><td rowspan="1" colspan="1">Spicule length along arc</td><td rowspan="1" colspan="1">24</td><td rowspan="1" colspan="1">23</td><td rowspan="1" colspan="1">25</td></tr><tr><td rowspan="1" colspan="1">Gubernaculum length</td><td rowspan="1" colspan="1">12</td><td rowspan="1" colspan="1">10</td><td rowspan="1" colspan="1">12</td></tr><tr><td rowspan="1" colspan="1">Precloacal supplements</td><td rowspan="1" colspan="1">11</td><td rowspan="1" colspan="1">12</td><td rowspan="1" colspan="1">11</td></tr><tr><td rowspan="1" colspan="1">Tail length</td><td rowspan="1" colspan="1">124</td><td rowspan="1" colspan="1">127</td><td rowspan="1" colspan="1">127</td></tr><tr><td rowspan="1" colspan="1">a</td><td rowspan="1" colspan="1">81.2</td><td rowspan="1" colspan="1">76.1</td><td rowspan="1" colspan="1">83.4</td></tr><tr><td rowspan="1" colspan="1">b</td><td rowspan="1" colspan="1">8.0</td><td rowspan="1" colspan="1">8.7</td><td rowspan="1" colspan="1">8.7</td></tr><tr><td rowspan="1" colspan="1">c</td><td rowspan="1" colspan="1">16.4</td><td rowspan="1" colspan="1">16.2</td><td rowspan="1" colspan="1">15.8</td></tr><tr><td rowspan="1" colspan="1">c'</td><td rowspan="1" colspan="1">5.4</td><td rowspan="1" colspan="1">5.5</td><td rowspan="1" colspan="1">6.0</td></tr></tbody></table></table-wrap></tp:treatment-sec><tp:treatment-sec sec-type="Description"><title>Description.</title><p><bold>Males</bold>. Body cylindrical, long, and slender; anterior end truncated, and posterior end tapered. Cuticle with transverse rows of punctations throughout body; two longitudinal cuticle pore complexes present in pharynx region. Cephalic sensilla in three circles of 6+6+4. Inner labial sensilla 6, papilliform. Outer labial sensilla 6, setiform, 0.75–0.78 head diameters in length. Cephalic setae 4, long, 2.5–3.0 head diameters in length; two pairs of sublateral cervical setae, 27–28 μm and 6–11 μm in length, respectively. Somatic setae scarcely present, mainly in caudal region, 7 μm in length. Amphidial fovea faintly spiral, in 2.5–2.75 turns, wide, 81.8–90.9% of body diameter, and anterior end immediately posterior to cephalic setae. Ocelli absent. Buccal cavity wide, funnel-shaped, with three ridges, and 13–14 μm in depth. Pharynx muscular, cylindrical, and posterior end slightly expanded without forming a terminal bulb. Cardia inconspicuous. Nerve ring slightly anterior to middle pharynx region, 39.1–42.2% of pharynx length. Secretory excretory cell positioned posterior to pharynx; secretory excretory pore 134–148 μm from anterior end. Renette cell oval, 29–40 μm in length, 15–20 μm in width, and 46–71 μm from posterior end of pharynx.</p><p>Reproductive system diorchic, with opposed and outstretched testes. Anterior testis to left of intestine, and posterior to right. Sperm oval, 14 μm in length and 7 μm in width. Spicules paired, short, obviously curved, 1.0–1.2 cloacal body diameters in length, and with proximal end cephalated and distal end tapered. Gubernaculum short, with a dorso-caudally curved apophysis. Tubular precloacal supplements 11 or 12, 6–7 μm in length; anteriormost 100–140 μm and posteriormost 12–21 μm from cloacal opening, respectively; distance between supplements gradually increases from posterior to anterior. Tail conico-cylindrical, 5.4–6.0 cloacal body diameters in length; cylindrical portion 16.2–23.6% of total length of tail and with a slightly swollen tip. Caudal glands 3, with separate outlets. Two long setae at tail tip, 17–18 μm in length.</p><p>Female not observed.</p></tp:treatment-sec><tp:treatment-sec sec-type="Etymology"><title>Etymology.</title><p>The species epithet <italic>tubulosupplementa</italic> is derived from Latin <italic>tubulo</italic> (tubular) and <italic>supplementa</italic> (supplement) and refers to precloacal supplements tubular.</p></tp:treatment-sec><tp:treatment-sec sec-type="Differential diagnosis and discussion"><title>Differential diagnosis and discussion.</title><p>Currently, only three species have been described within genus <italic><tp:taxon-name><tp:taxon-name-part taxon-name-part-type="genus" reg="Paramesonchium">Paramesonchium</tp:taxon-name-part></tp:taxon-name></italic>: <italic><tp:taxon-name><tp:taxon-name-part taxon-name-part-type="genus" reg="Paramesonchium">P.</tp:taxon-name-part> <tp:taxon-name-part taxon-name-part-type="species" reg="belgicum">belgicum</tp:taxon-name-part></tp:taxon-name></italic>, <italic><tp:taxon-name><tp:taxon-name-part taxon-name-part-type="genus" reg="Paramesonchium">P.</tp:taxon-name-part> <tp:taxon-name-part taxon-name-part-type="species" reg="mombasi">mombasi</tp:taxon-name-part></tp:taxon-name></italic>, and <italic><tp:taxon-name><tp:taxon-name-part taxon-name-part-type="genus" reg="Paramesonchium">P.</tp:taxon-name-part> <tp:taxon-name-part taxon-name-part-type="species" reg="seriale">seriale</tp:taxon-name-part></tp:taxon-name></italic>. The new species differs from <italic><tp:taxon-name><tp:taxon-name-part taxon-name-part-type="genus" reg="Paramesonchium">P.</tp:taxon-name-part> <tp:taxon-name-part taxon-name-part-type="species" reg="belgicum">belgicum</tp:taxon-name-part></tp:taxon-name></italic> in the length of the cephalic setae (20–27 μm vs 36 μm), absence of denticles in the buccal cavity (a crown of denticles present in <italic><tp:taxon-name><tp:taxon-name-part taxon-name-part-type="genus" reg="Paramesonchium">P.</tp:taxon-name-part> <tp:taxon-name-part taxon-name-part-type="species" reg="belgicum">belgicum</tp:taxon-name-part></tp:taxon-name></italic>), the number of turns of the amphidial fovea (2.5–2.75 vs 3.75), spicule length (23–25 μm vs 38 μm), number and shape of precloacal supplements (11–12, tubular vs 5, setiform), and length of the cylindrical portion of the tail (16.2–23.6% vs 67%). <italic><tp:taxon-name><tp:taxon-name-part taxon-name-part-type="genus" reg="Paramesonchium">Paramesonchium</tp:taxon-name-part> <tp:taxon-name-part taxon-name-part-type="species" reg="tubulosupplementa">tubulosupplementa</tp:taxon-name-part></tp:taxon-name></italic> sp. nov. differs from <italic><tp:taxon-name><tp:taxon-name-part taxon-name-part-type="genus" reg="Paramesonchium">P.</tp:taxon-name-part> <tp:taxon-name-part taxon-name-part-type="species" reg="mombasi">mombasi</tp:taxon-name-part></tp:taxon-name></italic> in the depth of the buccal cavity (13–14 μm vs 7–9 μm), length and shape of the spicules (23–25 μm, proximal end cephalated vs 17 μm, proximal end not cephalated), number and shape of the precloacal supplements (11–12, tubular vs 6–7, setiform), and length of the cylindrical portion of the tail (16.2–23.6% vs 57%, measured according to <xref ref-type="bibr" rid="B28">Muthumbi et al. 1997</xref>). <italic><tp:taxon-name><tp:taxon-name-part taxon-name-part-type="genus" reg="Paramesonchium">Paramesonchium</tp:taxon-name-part> <tp:taxon-name-part taxon-name-part-type="species" reg="tubulosupplementa">tubulosupplementa</tp:taxon-name-part></tp:taxon-name></italic> sp. nov. differs from <italic><tp:taxon-name><tp:taxon-name-part taxon-name-part-type="genus" reg="Paramesonchium">P.</tp:taxon-name-part> <tp:taxon-name-part taxon-name-part-type="species" reg="seriale">seriale</tp:taxon-name-part></tp:taxon-name></italic> in the number of turns of the amphidial fovea (2.5–2.75 vs 3), absence of cuticular ornamentation (present in <italic><tp:taxon-name><tp:taxon-name-part taxon-name-part-type="genus" reg="Paramesonchium">P.</tp:taxon-name-part> <tp:taxon-name-part taxon-name-part-type="species" reg="seriale">seriale</tp:taxon-name-part></tp:taxon-name></italic>), and length of the cylindrical portion of the tail (16.2–23.6% vs 67%).</p></tp:treatment-sec><ref-list><ref id="B28"><mixed-citation xmlns:xlink="http://www.w3.org/1999/xlink" xlink:type="simple">Muthumbi AW, Soetaert K, Vincx M (1997) Deep-sea nematodes from the Indian Ocean: new and known species of the family <tp:taxon-name><tp:taxon-name-part taxon-name-part-type="family">Comesomatidae</tp:taxon-name-part></tp:taxon-name>. Hydrobiologia 346: 25–57. <ext-link xlink:href="10.1023/a:1002989210231" ext-link-type="doi" xlink:type="simple">https://doi.org/10.1023/a:1002989210231</ext-link></mixed-citation></ref></ref-list></tp:taxon-treatment>
